# Supplementary material for: Plant-Based Oil-in-Water Food Emulsions: Exploring the Influence of Different Formulations on Their Physicochemical Properties
Source: Foods. 2024 Feb 7;13(4):513. doi: 10.3390/foods13040513 (PMC10888144; doi:10.3390/foods13040513)
Supplement: Supplementary file 1 [file foods-13-00513-s001.zip]

Archive with 1 entries (1 files):
- foods-2828842-supplementary.pdf
